# Supplementary material for: Systematic review of challenges and prospective recommendations of medically assisted reproductive technology in developing countries
Source: Front Reprod Health. 2025 Nov 27;7:1678033. doi: 10.3389/frph.2025.1678033 (PMC12695750; doi:10.3389/frph.2025.1678033)
Supplement: Supplementary file 5 [file Datasheet1.zip]

Archive with 2 entries (2 files):
- Figure 2_Frequency of major challenges.docx
- Figure 3_Summary of challenges.docx
